# Supplementary material for: An in vitro study on dentin abrasion comparing two sonic toothbrushes with and without a coating versus an ADA reference manual toothbrush
Source: PLoS One. 2025 Oct 7;20(10):e0333705. doi: 10.1371/journal.pone.0333705 (PMC12503285; doi:10.1371/journal.pone.0333705)
Supplement: S1 File — (XLSX) [file pone.0333705.s001.xlsx]

## Sheet: Final_Daten_14 5 2024
Group	Toothbrush	Specimen ID	Hardness in Vickers	Dentin loss_8.000 (µm)	Dentin loss_10.000 (µm)	Relationship 10000_8000	Profilometry equivalent RDA	Ra (µm)	Rq (µm)	Sa (µm)
1	ADA reference manual toothbrush	1	54.03	12.54	15.76	1.26	100.00	18.06	23.07	18.45
1	ADA reference manual toothbrush	2	59.50	14.35	19.17	1.34	100.00	16.01	21.77	16.78
1	ADA reference manual toothbrush	3	59.75	10.83	14.52	1.34	100.00	16.72	21.23	17.02
1	ADA reference manual toothbrush	4	54.05	11.16	13.57	1.22	100.00	17.48	21.94	18.46
1	ADA reference manual toothbrush	5	55.25	9.14	10.85	1.19	100.00	17.65	22.43	18.25
1	ADA reference manual toothbrush	6	58.25	12.74	14.68	1.15	100.00	16.82	22.72	16.98
1	ADA reference manual toothbrush	7	57.50	9.65	11.21	1.16	100.00	18.82	24.09	19.12
1	ADA reference manual toothbrush	8	52.35	10.32	12.01	1.16	100.00	17.91	23.21	18.19
2	Curaprox Hydrosonic Pro (uncoated)	1	54.03		24.52		155.58	14.95	19.88	15.46
2	Curaprox Hydrosonic Pro (uncoated)	2	59.50		21.23		110.75	13.31	16.65	13.98
2	Curaprox Hydrosonic Pro (uncoated)	3	59.75		25.73		177.20	14.49	18.29	15.10
2	Curaprox Hydrosonic Pro (uncoated)	4	54.05		22.12		163.01	14.11	17.52	14.43
2	Curaprox Hydrosonic Pro (uncoated)	5	55.25		23.98		221.01	13.09	16.52	13.57
2	Curaprox Hydrosonic Pro (uncoated)	6	58.25		23.39		159.33	13.23	16.58	13.68
2	Curaprox Hydrosonic Pro (uncoated)	7	57.50		22.32		199.11	14.86	18.39	15.01
2	Curaprox Hydrosonic Pro (uncoated)	8	52.35		24.37		202.91	13.99	17.35	14.35
3	Curaprox Hydrosonic Black is White (charcoal-coated)	1	54.03		21.49		136.36	13.89	17.91	14.25
3	Curaprox Hydrosonic Black is White (charcoal-coated)	2	59.50		20.97		109.39	14.16	18.27	14.58
3	Curaprox Hydrosonic Black is White (charcoal-coated)	3	59.75		20.19		139.05	15.56	19.61	15.99
3	Curaprox Hydrosonic Black is White (charcoal-coated)	4	54.05		21.26		156.67	14.06	18.28	14.31
3	Curaprox Hydrosonic Black is White (charcoal-coated)	5	55.25		18.86		173.82	14.94	19,12	15.42
3	Curaprox Hydrosonic Black is White (charcoal-coated)	6	58.25		19.24		131.06	13.58	16.64	13.96
3	Curaprox Hydrosonic Black is White (charcoal-coated)	7	57.50		19.42		173.24	15.58	19.94	15.94
3	Curaprox Hydrosonic Black is White (charcoal-coated)	8	52.35		19.48		162.20	14.72	18.98	15.24
