# Supplementary material for: An in vitro study on dentin abrasion comparing two sonic toothbrushes with and without a coating versus an ADA reference manual toothbrush
Source: PLoS One. 2025 Oct 7;20(10):e0333705. doi: 10.1371/journal.pone.0333705 (PMC12503285; doi:10.1371/journal.pone.0333705)
Supplement: S2 File — (XLSX) [file pone.0333705.s002.xlsx]

## Sheet: S2-File
		ID
	ADA reference manual toothbrush	1	L‰nge	L‰nge	L‰nge	L‰nge	L‰nge	L‰nge	L‰nge	L‰nge	Breite[Mittelwert]	Breite[Min]	Breite[Max]	Breite [1/1]	Breite[1]	Maximale Hˆhe[Mittelwert]	Maximale Hˆhe[Min]	Maximale Hˆhe[Max]	Maximale Hˆhe [1/1]	Maximale Hˆhe[1]	Durchschnittshˆhe[Mittelwert]	Durchschnittshˆhe[Min]	Durchschnittshˆhe[Max]	Durchschnittshˆhe [1/1]	Durchschnittshˆhe[1]	Breite[Mittelwert]	Breite[Min]	Breite[Max]	Breite [1/1]	Breite[1]	Maximale Hˆhe[Mittelwert]	Maximale Hˆhe[Min]	Maximale Hˆhe[Max]	Maximale Hˆhe [1/1]	Maximale Hˆhe[1]	Durchschnittshˆhe[Mittelwert]	Durchschnittshˆhe[Min]	Durchschnittshˆhe[Max]	Durchschnittshˆhe [1/1]	Durchschnittshˆhe[1]	Breite[Mittelwert]	Breite[Min]	Breite[Max]	Breite [1/1]	Breite[1]	Maximale Hˆhe[Mittelwert]	Maximale Hˆhe[Min]	Maximale Hˆhe[Max]	Maximale Hˆhe [1/1]
	ADA reference manual toothbrush	1	mm	mm	mm	mm	mm	mm	mm	mm	mm	mm	mm	mm	mm	µm	µm	µm	µm	µm	µm	µm	µm	µm	µm	mm	mm	mm	mm	mm	µm	µm	µm	µm	µm	µm	µm	µm	µm	µm	mm	mm	mm	mm	mm	µm	µm	µm	µm
	ADA reference manual toothbrush	1	2.05361	5.35702	5.35702	5.35702	2.05361	5.35702	5.35702	5.35702	2.98575	2.98575	2.98575	2.98575	2.98575	50.7614	50.7614	50.7614	50.7614	50.7614	24.6284	24.6284	24.6284	24.6284	24.6284	2.9665	2.9665	2.9665	2.9665	2.9665	50.104	50.104	50.104	50.104	50.104	24.9769	24.9769	24.9769	24.9769	24.9769	2.9312	2.9312	2.9312	2.9312	2.9312	50.9656	50.9656	50.9656	50.9656
	ADA reference manual toothbrush	2	L‰nge	L‰nge	L‰nge	L‰nge	L‰nge	L‰nge	L‰nge	L‰nge	Breite[Mittelwert]	Breite[Min]	Breite[Max]	Breite [1/1]	Breite[1]	Maximale Hˆhe[Mittelwert]	Maximale Hˆhe[Min]	Maximale Hˆhe[Max]	Maximale Hˆhe [1/1]	Maximale Hˆhe[1]	Durchschnittshˆhe[Mittelwert]	Durchschnittshˆhe[Min]	Durchschnittshˆhe[Max]	Durchschnittshˆhe [1/1]	Durchschnittshˆhe[1]	Breite[Mittelwert]	Breite[Min]	Breite[Max]	Breite [1/1]	Breite[1]	Maximale Hˆhe[Mittelwert]	Maximale Hˆhe[Min]	Maximale Hˆhe[Max]	Maximale Hˆhe [1/1]	Maximale Hˆhe[1]	Durchschnittshˆhe[Mittelwert]	Durchschnittshˆhe[Min]	Durchschnittshˆhe[Max]	Durchschnittshˆhe [1/1]	Durchschnittshˆhe[1]	Breite[Mittelwert]	Breite[Min]	Breite[Max]	Breite [1/1]	Breite[1]	Maximale Hˆhe[Mittelwert]	Maximale Hˆhe[Min]	Maximale Hˆhe[Max]	Maximale Hˆhe [1/1]
	ADA reference manual toothbrush	2	mm	mm	mm	mm	mm	mm	mm	mm	mm	mm	mm	mm	mm	µm	µm	µm	µm	µm	µm	µm	µm	µm	µm	mm	mm	mm	mm	mm	µm	µm	µm	µm	µm	µm	µm	µm	µm	µm	mm	mm	mm	mm	mm	µm	µm	µm	µm
	ADA reference manual toothbrush	2	2.05361	5.35863	5.35863	5.35863	2.05361	5.35863	5.35863	5.35863	2.98575	2.98575	2.98575	2.98575	2.98575	55.908	55.908	55.908	55.908	55.908	26.4192	26.4192	26.4192	26.4192	26.4192	2.9681	2.9681	2.9681	2.9681	2.9681	55.0368	55.0368	55.0368	55.0368	55.0368	26.4575	26.4575	26.4575	26.4575	26.4575	2.9312	2.9312	2.9312	2.9312	2.9312	55.9136	55.9136	55.9136	55.9136
	ADA reference manual toothbrush	3	L‰nge	L‰nge	L‰nge	L‰nge	L‰nge	L‰nge	L‰nge	L‰nge	Breite[Mittelwert]	Breite[Min]	Breite[Max]	Breite [1/1]	Breite[1]	Maximale Hˆhe[Mittelwert]	Maximale Hˆhe[Min]	Maximale Hˆhe[Max]	Maximale Hˆhe [1/1]	Maximale Hˆhe[1]	Durchschnittshˆhe[Mittelwert]	Durchschnittshˆhe[Min]	Durchschnittshˆhe[Max]	Durchschnittshˆhe [1/1]	Durchschnittshˆhe[1]	Breite[Mittelwert]	Breite[Min]	Breite[Max]	Breite [1/1]	Breite[1]	Maximale Hˆhe[Mittelwert]	Maximale Hˆhe[Min]	Maximale Hˆhe[Max]	Maximale Hˆhe [1/1]	Maximale Hˆhe[1]	Durchschnittshˆhe[Mittelwert]	Durchschnittshˆhe[Min]	Durchschnittshˆhe[Max]	Durchschnittshˆhe [1/1]	Durchschnittshˆhe[1]	Breite[Mittelwert]	Breite[Min]	Breite[Max]	Breite [1/1]	Breite[1]	Maximale Hˆhe[Mittelwert]	Maximale Hˆhe[Min]	Maximale Hˆhe[Max]	Maximale Hˆhe [1/1]
	ADA reference manual toothbrush	3	mm	mm	mm	mm	mm	mm	mm	mm	mm	mm	mm	mm	mm	µm	µm	µm	µm	µm	µm	µm	µm	µm	µm	mm	mm	mm	mm	mm	µm	µm	µm	µm	µm	µm	µm	µm	µm	µm	mm	mm	mm	mm	mm	µm	µm	µm	µm
	ADA reference manual toothbrush	3	2.05361	5.35702	5.35702	5.35702	2.05361	5.35702	5.35702	5.35702	2.98575	2.98575	2.98575	2.98575	2.98575	50.0007	50.0007	50.0007	50.0007	50.0007	23.5003	23.5003	23.5003	23.5003	23.5003	2.9665	2.9665	2.9665	2.9665	2.9665	49.9216	49.9216	49.9216	49.9216	49.9216	23.2593	23.2593	23.2593	23.2593	23.2593	2.9312	2.9312	2.9312	2.9312	2.9312	49.8604	49.8604	49.8604	49.8604
	ADA reference manual toothbrush	4	L‰nge	L‰nge	L‰nge	L‰nge	L‰nge	L‰nge	L‰nge	L‰nge	Breite[Mittelwert]	Breite[Min]	Breite[Max]	Breite [1/1]	Breite[1]	Maximale Hˆhe[Mittelwert]	Maximale Hˆhe[Min]	Maximale Hˆhe[Max]	Maximale Hˆhe [1/1]	Maximale Hˆhe[1]	Durchschnittshˆhe[Mittelwert]	Durchschnittshˆhe[Min]	Durchschnittshˆhe[Max]	Durchschnittshˆhe [1/1]	Durchschnittshˆhe[1]	Breite[Mittelwert]	Breite[Min]	Breite[Max]	Breite [1/1]	Breite[1]	Maximale Hˆhe[Mittelwert]	Maximale Hˆhe[Min]	Maximale Hˆhe[Max]	Maximale Hˆhe [1/1]	Maximale Hˆhe[1]	Durchschnittshˆhe[Mittelwert]	Durchschnittshˆhe[Min]	Durchschnittshˆhe[Max]	Durchschnittshˆhe [1/1]	Durchschnittshˆhe[1]	Breite[Mittelwert]	Breite[Min]	Breite[Max]	Breite [1/1]	Breite[1]	Maximale Hˆhe[Mittelwert]	Maximale Hˆhe[Min]	Maximale Hˆhe[Max]	Maximale Hˆhe [1/1]
	ADA reference manual toothbrush	4	mm	mm	mm	mm	mm	mm	mm	mm	mm	mm	mm	mm	mm	µm	µm	µm	µm	µm	µm	µm	µm	µm	µm	mm	mm	mm	mm	mm	µm	µm	µm	µm	µm	µm	µm	µm	µm	µm	mm	mm	mm	mm	mm	µm	µm	µm	µm
	ADA reference manual toothbrush	4	2.05361	5.35863	5.35863	5.35863	2.05361	5.35863	5.35863	5.35863	2.98575	2.98575	2.98575	2.98575	2.98575	62.3114	62.3114	62.3114	62.3114	62.3114	30.323	30.323	30.323	30.323	30.323	2.9681	2.9681	2.9681	2.9681	2.9681	63.1013	63.1013	63.1013	63.1013	63.1013	30.7049	30.7049	30.7049	30.7049	30.7049	2.9312	2.9312	2.9312	2.9312	2.9312	63.0757	63.0757	63.0757	63.0757
	ADA reference manual toothbrush	5	L‰nge	L‰nge	L‰nge	L‰nge	L‰nge	L‰nge	L‰nge	L‰nge	Breite[Mittelwert]	Breite[Min]	Breite[Max]	Breite [1/1]	Breite[1]	Maximale Hˆhe[Mittelwert]	Maximale Hˆhe[Min]	Maximale Hˆhe[Max]	Maximale Hˆhe [1/1]	Maximale Hˆhe[1]	Durchschnittshˆhe[Mittelwert]	Durchschnittshˆhe[Min]	Durchschnittshˆhe[Max]	Durchschnittshˆhe [1/1]	Durchschnittshˆhe[1]	Breite[Mittelwert]	Breite[Min]	Breite[Max]	Breite [1/1]	Breite[1]	Maximale Hˆhe[Mittelwert]	Maximale Hˆhe[Min]	Maximale Hˆhe[Max]	Maximale Hˆhe [1/1]	Maximale Hˆhe[1]	Durchschnittshˆhe[Mittelwert]	Durchschnittshˆhe[Min]	Durchschnittshˆhe[Max]	Durchschnittshˆhe [1/1]	Durchschnittshˆhe[1]	Breite[Mittelwert]	Breite[Min]	Breite[Max]	Breite [1/1]	Breite[1]	Maximale Hˆhe[Mittelwert]	Maximale Hˆhe[Min]	Maximale Hˆhe[Max]	Maximale Hˆhe [1/1]
	ADA reference manual toothbrush	5	mm	mm	mm	mm	mm	mm	mm	mm	mm	mm	mm	mm	mm	µm	µm	µm	µm	µm	µm	µm	µm	µm	µm	mm	mm	mm	mm	mm	µm	µm	µm	µm	µm	µm	µm	µm	µm	µm	mm	mm	mm	mm	mm	µm	µm	µm	µm
	ADA reference manual toothbrush	5	2.05361	5.35863	5.35863	5.35863	2.05361	5.35863	5.35863	5.35863	2.98575	2.98575	2.98575	2.98575	2.98575	64.4598	64.4598	64.4598	64.4598	64.4598	33.5853	33.5853	33.5853	33.5853	33.5853	2.9681	2.9681	2.9681	2.9681	2.9681	63.2689	63.2689	63.2689	63.2689	63.2689	33.3517	33.3517	33.3517	33.3517	33.3517	2.9312	2.9312	2.9312	2.9312	2.9312	63.1222	63.1222	63.1222	63.1222
	ADA reference manual toothbrush	6	L‰nge	L‰nge	L‰nge	L‰nge	L‰nge	L‰nge	L‰nge	L‰nge	Breite[Mittelwert]	Breite[Min]	Breite[Max]	Breite [1/1]	Breite[1]	Maximale Hˆhe[Mittelwert]	Maximale Hˆhe[Min]	Maximale Hˆhe[Max]	Maximale Hˆhe [1/1]	Maximale Hˆhe[1]	Durchschnittshˆhe[Mittelwert]	Durchschnittshˆhe[Min]	Durchschnittshˆhe[Max]	Durchschnittshˆhe [1/1]	Durchschnittshˆhe[1]	Breite[Mittelwert]	Breite[Min]	Breite[Max]	Breite [1/1]	Breite[1]	Maximale Hˆhe[Mittelwert]	Maximale Hˆhe[Min]	Maximale Hˆhe[Max]	Maximale Hˆhe [1/1]	Maximale Hˆhe[1]	Durchschnittshˆhe[Mittelwert]	Durchschnittshˆhe[Min]	Durchschnittshˆhe[Max]	Durchschnittshˆhe [1/1]	Durchschnittshˆhe[1]	Breite[Mittelwert]	Breite[Min]	Breite[Max]	Breite [1/1]	Breite[1]	Maximale Hˆhe[Mittelwert]	Maximale Hˆhe[Min]	Maximale Hˆhe[Max]	Maximale Hˆhe [1/1]
	ADA reference manual toothbrush	6	mm	mm	mm	mm	mm	mm	mm	mm	mm	mm	mm	mm	mm	µm	µm	µm	µm	µm	µm	µm	µm	µm	µm	mm	mm	mm	mm	mm	µm	µm	µm	µm	µm	µm	µm	µm	µm	µm	mm	mm	mm	mm	mm	µm	µm	µm	µm
	ADA reference manual toothbrush	6	2.05361	5.35702	5.35702	5.35702	2.05361	5.35702	5.35702	5.35702	2.98575	2.98575	2.98575	2.98575	2.98575	42.9485	42.9485	42.9485	42.9485	42.9485	16.0624	16.0624	16.0624	16.0624	16.0624	2.9665	2.9665	2.9665	2.9665	2.9665	42.7249	42.7249	42.7249	42.7249	42.7249	16.4999	16.4999	16.4999	16.4999	16.4999	2.9312	2.9312	2.9312	2.9312	2.9312	42.6792	42.6792	42.6792	42.6792
	ADA reference manual toothbrush	7	L‰nge	L‰nge	L‰nge	L‰nge	L‰nge	L‰nge	L‰nge	L‰nge	Breite[Mittelwert]	Breite[Min]	Breite[Max]	Breite [1/1]	Breite[1]	Maximale Hˆhe[Mittelwert]	Maximale Hˆhe[Min]	Maximale Hˆhe[Max]	Maximale Hˆhe [1/1]	Maximale Hˆhe[1]	Durchschnittshˆhe[Mittelwert]	Durchschnittshˆhe[Min]	Durchschnittshˆhe[Max]	Durchschnittshˆhe [1/1]	Durchschnittshˆhe[1]	Breite[Mittelwert]	Breite[Min]	Breite[Max]	Breite [1/1]	Breite[1]	Maximale Hˆhe[Mittelwert]	Maximale Hˆhe[Min]	Maximale Hˆhe[Max]	Maximale Hˆhe [1/1]	Maximale Hˆhe[1]	Durchschnittshˆhe[Mittelwert]	Durchschnittshˆhe[Min]	Durchschnittshˆhe[Max]	Durchschnittshˆhe [1/1]	Durchschnittshˆhe[1]	Breite[Mittelwert]	Breite[Min]	Breite[Max]	Breite [1/1]	Breite[1]	Maximale Hˆhe[Mittelwert]	Maximale Hˆhe[Min]	Maximale Hˆhe[Max]	Maximale Hˆhe [1/1]
	ADA reference manual toothbrush	7	mm	mm	mm	mm	mm	mm	mm	mm	mm	mm	mm	mm	mm	µm	µm	µm	µm	µm	µm	µm	µm	µm	µm	mm	mm	mm	mm	mm	µm	µm	µm	µm	µm	µm	µm	µm	µm	µm	mm	mm	mm	mm	mm	µm	µm	µm	µm
	ADA reference manual toothbrush	7	2.05361	5.35863	5.35863	5.35863	2.05361	5.35863	5.35863	5.35863	2.98575	2.98575	2.98575	2.98575	2.98575	46.7528	46.7528	46.7528	46.7528	46.7528	18.0242	18.0242	18.0242	18.0242	18.0242	2.9681	2.9681	2.9681	2.9681	2.9681	46.3619	46.3619	46.3619	46.3619	46.3619	18.406	18.406	18.406	18.406	18.406	2.9312	2.9312	2.9312	2.9312	2.9312	46.2844	46.2844	46.2844	46.2844
	ADA reference manual toothbrush	8	L‰nge	L‰nge	L‰nge	L‰nge	L‰nge	L‰nge	L‰nge	L‰nge	Breite[Mittelwert]	Breite[Min]	Breite[Max]	Breite [1/1]	Breite[1]	Maximale Hˆhe[Mittelwert]	Maximale Hˆhe[Min]	Maximale Hˆhe[Max]	Maximale Hˆhe [1/1]	Maximale Hˆhe[1]	Durchschnittshˆhe[Mittelwert]	Durchschnittshˆhe[Min]	Durchschnittshˆhe[Max]	Durchschnittshˆhe [1/1]	Durchschnittshˆhe[1]	Breite[Mittelwert]	Breite[Min]	Breite[Max]	Breite [1/1]	Breite[1]	Maximale Hˆhe[Mittelwert]	Maximale Hˆhe[Min]	Maximale Hˆhe[Max]	Maximale Hˆhe [1/1]	Maximale Hˆhe[1]	Durchschnittshˆhe[Mittelwert]	Durchschnittshˆhe[Min]	Durchschnittshˆhe[Max]	Durchschnittshˆhe [1/1]	Durchschnittshˆhe[1]	Breite[Mittelwert]	Breite[Min]	Breite[Max]	Breite [1/1]	Breite[1]	Maximale Hˆhe[Mittelwert]	Maximale Hˆhe[Min]	Maximale Hˆhe[Max]	Maximale Hˆhe [1/1]
	ADA reference manual toothbrush	8	mm	mm	mm	mm	mm	mm	mm	mm	mm	mm	mm	mm	mm	µm	µm	µm	µm	µm	µm	µm	µm	µm	µm	mm	mm	mm	mm	mm	µm	µm	µm	µm	µm	µm	µm	µm	µm	µm	mm	mm	mm	mm	mm	µm	µm	µm	µm
	ADA reference manual toothbrush	8	2.05361	5.35863	5.35863	5.35863	2.05361	5.35863	5.35863	5.35863	2.98575	2.98575	2.98575	2.98575	2.98575	48.7966	48.7966	48.7966	48.7966	48.7966	21.6012	21.6012	21.6012	21.6012	21.6012	2.9681	2.9681	2.9681	2.9681	2.9681	47.3278	47.3278	47.3278	47.3278	47.3278	20.2889	20.2889	20.2889	20.2889	20.2889	2.9312	2.9312	2.9312	2.9312	2.9312	47.2693	47.2693	47.2693	47.2693
	Curaprox Hydrosonic Pro (uncoated)	1	L‰nge	L‰nge	L‰nge	L‰nge	L‰nge	L‰nge	L‰nge	L‰nge	Breite[Mittelwert]	Breite[Min]	Breite[Max]	Breite [1/1]	Breite[1]	Maximale Hˆhe[Mittelwert]	Maximale Hˆhe[Min]	Maximale Hˆhe[Max]	Maximale Hˆhe [1/1]	Maximale Hˆhe[1]	Durchschnittshˆhe[Mittelwert]	Durchschnittshˆhe[Min]	Durchschnittshˆhe[Max]	Durchschnittshˆhe [1/1]	Durchschnittshˆhe[1]	Breite[Mittelwert]	Breite[Min]	Breite[Max]	Breite [1/1]	Breite[1]	Maximale Hˆhe[Mittelwert]	Maximale Hˆhe[Min]	Maximale Hˆhe[Max]	Maximale Hˆhe [1/1]	Maximale Hˆhe[1]	Durchschnittshˆhe[Mittelwert]	Durchschnittshˆhe[Min]	Durchschnittshˆhe[Max]	Durchschnittshˆhe [1/1]	Durchschnittshˆhe[1]	Breite[Mittelwert]	Breite[Min]	Breite[Max]	Breite [1/1]	Breite[1]	Maximale Hˆhe[Mittelwert]	Maximale Hˆhe[Min]	Maximale Hˆhe[Max]	Maximale Hˆhe [1/1]
	Curaprox Hydrosonic Pro (uncoated)	1	mm	mm	mm	mm	mm	mm	mm	mm	mm	mm	mm	mm	mm	µm	µm	µm	µm	µm	µm	µm	µm	µm	µm	mm	mm	mm	mm	mm	µm	µm	µm	µm	µm	µm	µm	µm	µm	µm	mm	mm	mm	mm	mm	µm	µm	µm	µm
	Curaprox Hydrosonic Pro (uncoated)	1	2.05361	5.35542	5.35542	5.35542	2.05361	5.35542	5.35542	5.35542	2.98415	2.98415	2.98415	2.98415	2.98415	95.492	95.492	95.492	95.492	95.492	46.7471	46.7471	46.7471	46.7471	46.7471	2.9665	2.9665	2.9665	2.9665	2.9665	96.338	96.338	96.338	96.338	96.338	46.2705	46.2705	46.2705	46.2705	46.2705	2.9296	2.9296	2.9296	2.9296	2.9296	95.2176	95.2176	95.2176	95.2176
	Curaprox Hydrosonic Pro (uncoated)	2	L‰nge	L‰nge	L‰nge	L‰nge	L‰nge	L‰nge	L‰nge	L‰nge	Breite[Mittelwert]	Breite[Min]	Breite[Max]	Breite [1/1]	Breite[1]	Maximale Hˆhe[Mittelwert]	Maximale Hˆhe[Min]	Maximale Hˆhe[Max]	Maximale Hˆhe [1/1]	Maximale Hˆhe[1]	Durchschnittshˆhe[Mittelwert]	Durchschnittshˆhe[Min]	Durchschnittshˆhe[Max]	Durchschnittshˆhe [1/1]	Durchschnittshˆhe[1]	Breite[Mittelwert]	Breite[Min]	Breite[Max]	Breite [1/1]	Breite[1]	Maximale Hˆhe[Mittelwert]	Maximale Hˆhe[Min]	Maximale Hˆhe[Max]	Maximale Hˆhe [1/1]	Maximale Hˆhe[1]	Durchschnittshˆhe[Mittelwert]	Durchschnittshˆhe[Min]	Durchschnittshˆhe[Max]	Durchschnittshˆhe [1/1]	Durchschnittshˆhe[1]	Breite[Mittelwert]	Breite[Min]	Breite[Max]	Breite [1/1]	Breite[1]	Maximale Hˆhe[Mittelwert]	Maximale Hˆhe[Min]	Maximale Hˆhe[Max]	Maximale Hˆhe [1/1]
	Curaprox Hydrosonic Pro (uncoated)	2	mm	mm	mm	mm	mm	mm	mm	mm	mm	mm	mm	mm	mm	µm	µm	µm	µm	µm	µm	µm	µm	µm	µm	mm	mm	mm	mm	mm	µm	µm	µm	µm	µm	µm	µm	µm	µm	µm	mm	mm	mm	mm	mm	µm	µm	µm	µm
	Curaprox Hydrosonic Pro (uncoated)	2	2.05361	5.35863	5.35863	5.35863	2.05361	5.35863	5.35863	5.35863	2.98575	2.98575	2.98575	2.98575	2.98575	104.719	104.719	104.719	104.719	104.719	56.1222	56.1222	56.1222	56.1222	56.1222	2.9681	2.9681	2.9681	2.9681	2.9681	105.976	105.976	105.976	105.976	105.976	56.2787	56.2787	56.2787	56.2787	56.2787	2.9312	2.9312	2.9312	2.9312	2.9312	104.996	104.996	104.996	104.996
	Curaprox Hydrosonic Pro (uncoated)	3	L‰nge	L‰nge	L‰nge	L‰nge	L‰nge	L‰nge	L‰nge	L‰nge	Breite[Mittelwert]	Breite[Min]	Breite[Max]	Breite [1/1]	Breite[1]	Maximale Hˆhe[Mittelwert]	Maximale Hˆhe[Min]	Maximale Hˆhe[Max]	Maximale Hˆhe [1/1]	Maximale Hˆhe[1]	Durchschnittshˆhe[Mittelwert]	Durchschnittshˆhe[Min]	Durchschnittshˆhe[Max]	Durchschnittshˆhe [1/1]	Durchschnittshˆhe[1]	Breite[Mittelwert]	Breite[Min]	Breite[Max]	Breite [1/1]	Breite[1]	Maximale Hˆhe[Mittelwert]	Maximale Hˆhe[Min]	Maximale Hˆhe[Max]	Maximale Hˆhe [1/1]	Maximale Hˆhe[1]	Durchschnittshˆhe[Mittelwert]	Durchschnittshˆhe[Min]	Durchschnittshˆhe[Max]	Durchschnittshˆhe [1/1]	Durchschnittshˆhe[1]	Breite[Mittelwert]	Breite[Min]	Breite[Max]	Breite [1/1]	Breite[1]	Maximale Hˆhe[Mittelwert]	Maximale Hˆhe[Min]	Maximale Hˆhe[Max]	Maximale Hˆhe [1/1]
	Curaprox Hydrosonic Pro (uncoated)	3	mm	mm	mm	mm	mm	mm	mm	mm	mm	mm	mm	mm	mm	µm	µm	µm	µm	µm	µm	µm	µm	µm	µm	mm	mm	mm	mm	mm	µm	µm	µm	µm	µm	µm	µm	µm	µm	µm	mm	mm	mm	mm	mm	µm	µm	µm	µm
	Curaprox Hydrosonic Pro (uncoated)	3	2.05361	5.35863	5.35863	5.35863	2.05361	5.35863	5.35863	5.35863	2.98575	2.98575	2.98575	2.98575	2.98575	105.781	105.781	105.781	105.781	105.781	46.0349	46.0349	46.0349	46.0349	46.0349	2.9681	2.9681	2.9681	2.9681	2.9681	107.067	107.067	107.067	107.067	107.067	46.4062	46.4062	46.4062	46.4062	46.4062	2.9312	2.9312	2.9312	2.9312	2.9312	106.95	106.95	106.95	106.95
	Curaprox Hydrosonic Pro (uncoated)	4	L‰nge	L‰nge	L‰nge	L‰nge	L‰nge	L‰nge	L‰nge	L‰nge	Breite[Mittelwert]	Breite[Min]	Breite[Max]	Breite [1/1]	Breite[1]	Maximale Hˆhe[Mittelwert]	Maximale Hˆhe[Min]	Maximale Hˆhe[Max]	Maximale Hˆhe [1/1]	Maximale Hˆhe[1]	Durchschnittshˆhe[Mittelwert]	Durchschnittshˆhe[Min]	Durchschnittshˆhe[Max]	Durchschnittshˆhe [1/1]	Durchschnittshˆhe[1]	Breite[Mittelwert]	Breite[Min]	Breite[Max]	Breite [1/1]	Breite[1]	Maximale Hˆhe[Mittelwert]	Maximale Hˆhe[Min]	Maximale Hˆhe[Max]	Maximale Hˆhe [1/1]	Maximale Hˆhe[1]	Durchschnittshˆhe[Mittelwert]	Durchschnittshˆhe[Min]	Durchschnittshˆhe[Max]	Durchschnittshˆhe [1/1]	Durchschnittshˆhe[1]	Breite[Mittelwert]	Breite[Min]	Breite[Max]	Breite [1/1]	Breite[1]	Maximale Hˆhe[Mittelwert]	Maximale Hˆhe[Min]	Maximale Hˆhe[Max]	Maximale Hˆhe [1/1]
	Curaprox Hydrosonic Pro (uncoated)	4	mm	mm	mm	mm	mm	mm	mm	mm	mm	mm	mm	mm	mm	µm	µm	µm	µm	µm	µm	µm	µm	µm	µm	mm	mm	mm	mm	mm	µm	µm	µm	µm	µm	µm	µm	µm	µm	µm	mm	mm	mm	mm	mm	µm	µm	µm	µm
	Curaprox Hydrosonic Pro (uncoated)	4	2.05361	5.36184	5.36184	5.36184	2.05361	5.36184	5.36184	5.36184	2.98896	2.98896	2.98896	2.98896	2.98896	92.6349	92.6349	92.6349	92.6349	92.6349	46.7186	46.7186	46.7186	46+AB13,7186094	46.7186	2.96971	2.96971	2.96971	2.96971	2.96971	93.1427	92.1427	92.1427	92.1427	92.1427	46.7819	46.7819	46.7819	46.7819	46.7819	2.93441	2.93441	2.93441	2.93441	2.93441	93.829	93.829	93.829	93.829
	Curaprox Hydrosonic Pro (uncoated)	5	L‰nge	L‰nge	L‰nge	L‰nge	L‰nge	L‰nge	L‰nge	L‰nge	Breite[Mittelwert]	Breite[Min]	Breite[Max]	Breite [1/1]	Breite[1]	Maximale Hˆhe[Mittelwert]	Maximale Hˆhe[Min]	Maximale Hˆhe[Max]	Maximale Hˆhe [1/1]	Maximale Hˆhe[1]	Durchschnittshˆhe[Mittelwert]	Durchschnittshˆhe[Min]	Durchschnittshˆhe[Max]	Durchschnittshˆhe [1/1]	Durchschnittshˆhe[1]	Breite[Mittelwert]	Breite[Min]	Breite[Max]	Breite [1/1]	Breite[1]	Maximale Hˆhe[Mittelwert]	Maximale Hˆhe[Min]	Maximale Hˆhe[Max]	Maximale Hˆhe [1/1]	Maximale Hˆhe[1]	Durchschnittshˆhe[Mittelwert]	Durchschnittshˆhe[Min]	Durchschnittshˆhe[Max]	Durchschnittshˆhe [1/1]	Durchschnittshˆhe[1]	Breite[Mittelwert]	Breite[Min]	Breite[Max]	Breite [1/1]	Breite[1]	Maximale Hˆhe[Mittelwert]	Maximale Hˆhe[Min]	Maximale Hˆhe[Max]	Maximale Hˆhe [1/1]
	Curaprox Hydrosonic Pro (uncoated)	5	mm	mm	mm	mm	mm	mm	mm	mm	mm	mm	mm	mm	mm	µm	µm	µm	µm	µm	µm	µm	µm	µm	µm	mm	mm	mm	mm	mm	µm	µm	µm	µm	µm	µm	µm	µm	µm	µm	mm	mm	mm	mm	mm	µm	µm	µm	µm
	Curaprox Hydrosonic Pro (uncoated)	5	2.05361	5.35863	5.35863	5.35863	2.05361	5.35863	5.35863	5.35863	2.98575	2.98575	2.98575	2.98575	2.98575	97.8767	97.8767	97.8767	97.8767	97.8767	45.4274	45.4274	45.4274	45.4274	45.4274	2.9681	2.9681	2.9681	2.9681	2.9681	98.6562	98.6562	98.6562	98.6562	98.6562	45.1495	45.1495	45.1495	45.1495	45.1495	2.9312	2.9312	2.9312	2.9312	2.9312	98.6551	98.6551	98.6551	98.6551
	Curaprox Hydrosonic Pro (uncoated)	6	L‰nge	L‰nge	L‰nge	L‰nge	L‰nge	L‰nge	L‰nge	L‰nge	Breite[Mittelwert]	Breite[Min]	Breite[Max]	Breite [1/1]	Breite[1]	Maximale Hˆhe[Mittelwert]	Maximale Hˆhe[Min]	Maximale Hˆhe[Max]	Maximale Hˆhe [1/1]	Maximale Hˆhe[1]	Durchschnittshˆhe[Mittelwert]	Durchschnittshˆhe[Min]	Durchschnittshˆhe[Max]	Durchschnittshˆhe [1/1]	Durchschnittshˆhe[1]	Breite[Mittelwert]	Breite[Min]	Breite[Max]	Breite [1/1]	Breite[1]	Maximale Hˆhe[Mittelwert]	Maximale Hˆhe[Min]	Maximale Hˆhe[Max]	Maximale Hˆhe [1/1]	Maximale Hˆhe[1]	Durchschnittshˆhe[Mittelwert]	Durchschnittshˆhe[Min]	Durchschnittshˆhe[Max]	Durchschnittshˆhe [1/1]	Durchschnittshˆhe[1]	Breite[Mittelwert]	Breite[Min]	Breite[Max]	Breite [1/1]	Breite[1]	Maximale Hˆhe[Mittelwert]	Maximale Hˆhe[Min]	Maximale Hˆhe[Max]	Maximale Hˆhe [1/1]
	Curaprox Hydrosonic Pro (uncoated)	6	mm	mm	mm	mm	mm	mm	mm	mm	mm	mm	mm	mm	mm	µm	µm	µm	µm	µm	µm	µm	µm	µm	µm	mm	mm	mm	mm	mm	µm	µm	µm	µm	µm	µm	µm	µm	µm	µm	mm	mm	mm	mm	mm	µm	µm	µm	µm
	Curaprox Hydrosonic Pro (uncoated)	6	2.05361	5.35863	5.35863	5.35863	2.05361	5.35863	5.35863	5.35863	2.98575	2.98575	2.98575	2.98575	2.98575	104.432	104.432	104.432	104.432	104.432	54.4668	54.4668	54.4668	54.4668	54.4668	2.9681	2.9681	2.9681	2.9681	2.9681	103.78	103.78	103.78	103.78	103.78	54.5473	54.5473	54.5473	54.5473	54.5473	2.9312	2.9312	2.9312	2.9312	2.9312	103.603	103.603	103.603	103.603
	Curaprox Hydrosonic Pro (uncoated)	7	L‰nge	L‰nge	L‰nge	L‰nge	L‰nge	L‰nge	L‰nge	L‰nge	Breite[Mittelwert]	Breite[Min]	Breite[Max]	Breite [1/1]	Breite[1]	Maximale Hˆhe[Mittelwert]	Maximale Hˆhe[Min]	Maximale Hˆhe[Max]	Maximale Hˆhe [1/1]	Maximale Hˆhe[1]	Durchschnittshˆhe[Mittelwert]	Durchschnittshˆhe[Min]	Durchschnittshˆhe[Max]	Durchschnittshˆhe [1/1]	Durchschnittshˆhe[1]	Breite[Mittelwert]	Breite[Min]	Breite[Max]	Breite [1/1]	Breite[1]	Maximale Hˆhe[Mittelwert]	Maximale Hˆhe[Min]	Maximale Hˆhe[Max]	Maximale Hˆhe [1/1]	Maximale Hˆhe[1]	Durchschnittshˆhe[Mittelwert]	Durchschnittshˆhe[Min]	Durchschnittshˆhe[Max]	Durchschnittshˆhe [1/1]	Durchschnittshˆhe[1]	Breite[Mittelwert]	Breite[Min]	Breite[Max]	Breite [1/1]	Breite[1]	Maximale Hˆhe[Mittelwert]	Maximale Hˆhe[Min]	Maximale Hˆhe[Max]	Maximale Hˆhe [1/1]
	Curaprox Hydrosonic Pro (uncoated)	7	mm	mm	mm	mm	mm	mm	mm	mm	mm	mm	mm	mm	mm	µm	µm	µm	µm	µm	µm	µm	µm	µm	µm	mm	mm	mm	mm	mm	µm	µm	µm	µm	µm	µm	µm	µm	µm	µm	mm	mm	mm	mm	mm	µm	µm	µm	µm
	Curaprox Hydrosonic Pro (uncoated)	7	2.05361	5.35863	5.35863	5.35863	2.05361	5.35863	5.35863	5.35863	2.98575	2.98575	2.98575	2.98575	2.98575	90.34	90.34	90.34	90.34	90.34	45.6655	45.6655	45.6655	45.6655	45.6655	2.9681	2.9681	2.9681	2.9681	2.9681	89.3549	89.3549	89.3549	89.3549	89.3549	40.8741	40.8741	40.8741	40.8741	40.8741	2.9312	2.9312	2.9312	2.9312	2.9312	89.277	89.277	89.277	89.277
	Curaprox Hydrosonic Pro (uncoated)	8	L‰nge	L‰nge	L‰nge	L‰nge	L‰nge	L‰nge	L‰nge	L‰nge	Breite[Mittelwert]	Breite[Min]	Breite[Max]	Breite [1/1]	Breite[1]	Maximale Hˆhe[Mittelwert]	Maximale Hˆhe[Min]	Maximale Hˆhe[Max]	Maximale Hˆhe [1/1]	Maximale Hˆhe[1]	Durchschnittshˆhe[Mittelwert]	Durchschnittshˆhe[Min]	Durchschnittshˆhe[Max]	Durchschnittshˆhe [1/1]	Durchschnittshˆhe[1]	Breite[Mittelwert]	Breite[Min]	Breite[Max]	Breite [1/1]	Breite[1]	Maximale Hˆhe[Mittelwert]	Maximale Hˆhe[Min]	Maximale Hˆhe[Max]	Maximale Hˆhe [1/1]	Maximale Hˆhe[1]	Durchschnittshˆhe[Mittelwert]	Durchschnittshˆhe[Min]	Durchschnittshˆhe[Max]	Durchschnittshˆhe [1/1]	Durchschnittshˆhe[1]	Breite[Mittelwert]	Breite[Min]	Breite[Max]	Breite [1/1]	Breite[1]	Maximale Hˆhe[Mittelwert]	Maximale Hˆhe[Min]	Maximale Hˆhe[Max]	Maximale Hˆhe [1/1]
	Curaprox Hydrosonic Pro (uncoated)	8	mm	mm	mm	mm	mm	mm	mm	mm	mm	mm	mm	mm	mm	µm	µm	µm	µm	µm	µm	µm	µm	µm	µm	mm	mm	mm	mm	mm	µm	µm	µm	µm	µm	µm	µm	µm	µm	µm	mm	mm	mm	mm	mm	µm	µm	µm	µm
	Curaprox Hydrosonic Pro (uncoated)	8	2.05361	5.35863	5.35863	5.35863	2.05361	5.35863	5.35863	5.35863	2.98575	2.98575	2.98575	2.98575	2.98575	105.162	105.162	105.162	105.162	105.162	55.2535	55.2535	55.2535	55.2535	55.2535	2.9681	2.9681	2.9681	2.9681	2.9681	105.655	105.655	105.655	105.655	105.655	53.1238	53.1238	53.1238	53.1238	53.1238	2.9312	2.9312	2.9312	2.9312	2.9312	105.56	105.56	105.56	105.56
	Curaprox Hydrosonic Black is White (charcoal-coated)	1	L‰nge	L‰nge	L‰nge	L‰nge	L‰nge	L‰nge	L‰nge	L‰nge	Breite[Mittelwert]	Breite[Min]	Breite[Max]	Breite [1/1]	Breite[1]	Maximale Hˆhe[Mittelwert]	Maximale Hˆhe[Min]	Maximale Hˆhe[Max]	Maximale Hˆhe [1/1]	Maximale Hˆhe[1]	Durchschnittshˆhe[Mittelwert]	Durchschnittshˆhe[Min]	Durchschnittshˆhe[Max]	Durchschnittshˆhe [1/1]	Durchschnittshˆhe[1]	Breite[Mittelwert]	Breite[Min]	Breite[Max]	Breite [1/1]	Breite[1]	Maximale Hˆhe[Mittelwert]	Maximale Hˆhe[Min]	Maximale Hˆhe[Max]	Maximale Hˆhe [1/1]	Maximale Hˆhe[1]	Durchschnittshˆhe[Mittelwert]	Durchschnittshˆhe[Min]	Durchschnittshˆhe[Max]	Durchschnittshˆhe [1/1]	Durchschnittshˆhe[1]	Breite[Mittelwert]	Breite[Min]	Breite[Max]	Breite [1/1]	Breite[1]	Maximale Hˆhe[Mittelwert]	Maximale Hˆhe[Min]	Maximale Hˆhe[Max]	Maximale Hˆhe [1/1]
	Curaprox Hydrosonic Black is White (charcoal-coated)	1	mm	mm	mm	mm	mm	mm	mm	mm	mm	mm	mm	mm	mm	µm	µm	µm	µm	µm	µm	µm	µm	µm	µm	mm	mm	mm	mm	mm	µm	µm	µm	µm	µm	µm	µm	µm	µm	µm	mm	mm	mm	mm	mm	µm	µm	µm	µm
	Curaprox Hydrosonic Black is White (charcoal-coated)	1	2.05361	5.35863	5.35863	5.35863	2.05361	5.35863	5.35863	5.35863	2.98575	2.98575	2.98575	2.98575	2.98575	71.0282	71.0282	71.0282	71.0282	71.0282	37.6967	37.6967	37.6967	37.6967	37.6967	2.9681	2.9681	2.9681	2.9681	2.9681	71.3855	71.3855	71.3855	71.3855	71.3855	37.068	37.068	37.068	37.068	37.068	2.9312	2.9312	2.9312	2.9312	2.9312	71.2372	71.2372	71.2372	71.2372
	Curaprox Hydrosonic Black is White (charcoal-coated)	2	L‰nge	L‰nge	L‰nge	L‰nge	L‰nge	L‰nge	L‰nge	L‰nge	Breite[Mittelwert]	Breite[Min]	Breite[Max]	Breite [1/1]	Breite[1]	Maximale Hˆhe[Mittelwert]	Maximale Hˆhe[Min]	Maximale Hˆhe[Max]	Maximale Hˆhe [1/1]	Maximale Hˆhe[1]	Durchschnittshˆhe[Mittelwert]	Durchschnittshˆhe[Min]	Durchschnittshˆhe[Max]	Durchschnittshˆhe [1/1]	Durchschnittshˆhe[1]	Breite[Mittelwert]	Breite[Min]	Breite[Max]	Breite [1/1]	Breite[1]	Maximale Hˆhe[Mittelwert]	Maximale Hˆhe[Min]	Maximale Hˆhe[Max]	Maximale Hˆhe [1/1]	Maximale Hˆhe[1]	Durchschnittshˆhe[Mittelwert]	Durchschnittshˆhe[Min]	Durchschnittshˆhe[Max]	Durchschnittshˆhe [1/1]	Durchschnittshˆhe[1]	Breite[Mittelwert]	Breite[Min]	Breite[Max]	Breite [1/1]	Breite[1]	Maximale Hˆhe[Mittelwert]	Maximale Hˆhe[Min]	Maximale Hˆhe[Max]	Maximale Hˆhe [1/1]
	Curaprox Hydrosonic Black is White (charcoal-coated)	2	mm	mm	mm	mm	mm	mm	mm	mm	mm	mm	mm	mm	mm	µm	µm	µm	µm	µm	µm	µm	µm	µm	µm	mm	mm	mm	mm	mm	µm	µm	µm	µm	µm	µm	µm	µm	µm	µm	mm	mm	mm	mm	mm	µm	µm	µm	µm
	Curaprox Hydrosonic Black is White (charcoal-coated)	2	2.05361	5.36023	5.36023	5.36023	2.05361	5.36023	5.36023	5.36023	2.98736	2.98736	2.98736	2.98736	2.98736	85.6034	85.6034	85.6034	85.6034	85.6034	45.3099	45.3099	45.3099	45.3099	45.3099	2.9681	2.9681	2.9681	2.9681	2.9681	85.4889	85.4889	85.4889	85.4889	85.4889	46.6016	46.6016	46.6016	46.6016	46.6016	2.93281	2.93281	2.93281	2.93281	2.93281	85.1971	85.1971	85.1971	85.1971
	Curaprox Hydrosonic Black is White (charcoal-coated)	3	L‰nge	L‰nge	L‰nge	L‰nge	L‰nge	L‰nge	L‰nge	L‰nge	Breite[Mittelwert]	Breite[Min]	Breite[Max]	Breite [1/1]	Breite[1]	Maximale Hˆhe[Mittelwert]	Maximale Hˆhe[Min]	Maximale Hˆhe[Max]	Maximale Hˆhe [1/1]	Maximale Hˆhe[1]	Durchschnittshˆhe[Mittelwert]	Durchschnittshˆhe[Min]	Durchschnittshˆhe[Max]	Durchschnittshˆhe [1/1]	Durchschnittshˆhe[1]	Breite[Mittelwert]	Breite[Min]	Breite[Max]	Breite [1/1]	Breite[1]	Maximale Hˆhe[Mittelwert]	Maximale Hˆhe[Min]	Maximale Hˆhe[Max]	Maximale Hˆhe [1/1]	Maximale Hˆhe[1]	Durchschnittshˆhe[Mittelwert]	Durchschnittshˆhe[Min]	Durchschnittshˆhe[Max]	Durchschnittshˆhe [1/1]	Durchschnittshˆhe[1]	Breite[Mittelwert]	Breite[Min]	Breite[Max]	Breite [1/1]	Breite[1]	Maximale Hˆhe[Mittelwert]	Maximale Hˆhe[Min]	Maximale Hˆhe[Max]	Maximale Hˆhe [1/1]
	Curaprox Hydrosonic Black is White (charcoal-coated)	3	mm	mm	mm	mm	mm	mm	mm	mm	mm	mm	mm	mm	mm	µm	µm	µm	µm	µm	µm	µm	µm	µm	µm	mm	mm	mm	mm	mm	µm	µm	µm	µm	µm	µm	µm	µm	µm	µm	mm	mm	mm	mm	mm	µm	µm	µm	µm
	Curaprox Hydrosonic Black is White (charcoal-coated)	3	2.05361	5.35702	5.35702	5.35702	2.05361	5.35702	5.35702	5.35702	2.98575	2.98575	2.98575	2.98575	2.98575	77.4752	77.4752	77.4752	77.4752	77.4752	40.0805	40.0805	40.0805	40.0805	40.0805	2.9665	2.9665	2.9665	2.9665	2.9665	75.3491	75.3491	75.3491	75.3491	75.3491	40.3377	40.3377	40.3377	40.3377	40.3377	2.9312	2.9312	2.9312	2.9312	2.9312	75.2222	75.2222	75.2222	75.2222
	Curaprox Hydrosonic Black is White (charcoal-coated)	4	L‰nge	L‰nge	L‰nge	L‰nge	L‰nge	L‰nge	L‰nge	L‰nge	Breite[Mittelwert]	Breite[Min]	Breite[Max]	Breite [1/1]	Breite[1]	Maximale Hˆhe[Mittelwert]	Maximale Hˆhe[Min]	Maximale Hˆhe[Max]	Maximale Hˆhe [1/1]	Maximale Hˆhe[1]	Durchschnittshˆhe[Mittelwert]	Durchschnittshˆhe[Min]	Durchschnittshˆhe[Max]	Durchschnittshˆhe [1/1]	Durchschnittshˆhe[1]	Breite[Mittelwert]	Breite[Min]	Breite[Max]	Breite [1/1]	Breite[1]	Maximale Hˆhe[Mittelwert]	Maximale Hˆhe[Min]	Maximale Hˆhe[Max]	Maximale Hˆhe [1/1]	Maximale Hˆhe[1]	Durchschnittshˆhe[Mittelwert]	Durchschnittshˆhe[Min]	Durchschnittshˆhe[Max]	Durchschnittshˆhe [1/1]	Durchschnittshˆhe[1]	Breite[Mittelwert]	Breite[Min]	Breite[Max]	Breite [1/1]	Breite[1]	Maximale Hˆhe[Mittelwert]	Maximale Hˆhe[Min]	Maximale Hˆhe[Max]	Maximale Hˆhe [1/1]
	Curaprox Hydrosonic Black is White (charcoal-coated)	4	mm	mm	mm	mm	mm	mm	mm	mm	mm	mm	mm	mm	mm	µm	µm	µm	µm	µm	µm	µm	µm	µm	µm	mm	mm	mm	mm	mm	µm	µm	µm	µm	µm	µm	µm	µm	µm	µm	mm	mm	mm	mm	mm	µm	µm	µm	µm
	Curaprox Hydrosonic Black is White (charcoal-coated)	4	2.05361	5.35702	5.35702	5.35702	2.05361	5.35702	5.35702	5.35702	2.98575	2.98575	2.98575	2.98575	2.98575	94.6537	94.6537	94.6537	94.6537	94.6537	46.7491	46.7491	46.7491	46.7491	46.7491	2.9665	2.9665	2.9665	2.9665	2.9665	94.177	94.177	94.177	94.177	94.177	48.2565	48.2565	48.2565	48.2565	48.2565	2.9312	2.9312	2.9312	2.9312	2.9312	94.3007	94.3007	94.3007	94.3007
	Curaprox Hydrosonic Black is White (charcoal-coated)	5	L‰nge	L‰nge	L‰nge	L‰nge	L‰nge	L‰nge	L‰nge	L‰nge	Breite[Mittelwert]	Breite[Min]	Breite[Max]	Breite [1/1]	Breite[1]	Maximale Hˆhe[Mittelwert]	Maximale Hˆhe[Min]	Maximale Hˆhe[Max]	Maximale Hˆhe [1/1]	Maximale Hˆhe[1]	Durchschnittshˆhe[Mittelwert]	Durchschnittshˆhe[Min]	Durchschnittshˆhe[Max]	Durchschnittshˆhe [1/1]	Durchschnittshˆhe[1]	Breite[Mittelwert]	Breite[Min]	Breite[Max]	Breite [1/1]	Breite[1]	Maximale Hˆhe[Mittelwert]	Maximale Hˆhe[Min]	Maximale Hˆhe[Max]	Maximale Hˆhe [1/1]	Maximale Hˆhe[1]	Durchschnittshˆhe[Mittelwert]	Durchschnittshˆhe[Min]	Durchschnittshˆhe[Max]	Durchschnittshˆhe [1/1]	Durchschnittshˆhe[1]	Breite[Mittelwert]	Breite[Min]	Breite[Max]	Breite [1/1]	Breite[1]	Maximale Hˆhe[Mittelwert]	Maximale Hˆhe[Min]	Maximale Hˆhe[Max]	Maximale Hˆhe [1/1]
	Curaprox Hydrosonic Black is White (charcoal-coated)	5	mm	mm	mm	mm	mm	mm	mm	mm	mm	mm	mm	mm	mm	µm	µm	µm	µm	µm	µm	µm	µm	µm	µm	mm	mm	mm	mm	mm	µm	µm	µm	µm	µm	µm	µm	µm	µm	µm	mm	mm	mm	mm	mm	µm	µm	µm	µm
	Curaprox Hydrosonic Black is White (charcoal-coated)	5	2.05361	5.35863	5.35863	5.35863	2.05361	5.35863	5.35863	5.35863	2.98575	2.98575	2.98575	2.98575	2.98575	81.3121	81.3121	81.3121	81.3121	81.3121	81.6387	38.6387	38.6387	38.6387	38.6387	2.9681	2.9681	2.9681	2.9681	2.9681	80.7806	80.7806	80.7806	80.7806	80.7806	38.2247	38.2247	38.2247	38.2247	38.2247	2.9312	2.9312	2.9312	2.9312	2.9312	80.7103	80.7103	80.7103	80.7103
	Curaprox Hydrosonic Black is White (charcoal-coated)	6	L‰nge	L‰nge	L‰nge	L‰nge	L‰nge	L‰nge	L‰nge	L‰nge	Breite[Mittelwert]	Breite[Min]	Breite[Max]	Breite [1/1]	Breite[1]	Maximale Hˆhe[Mittelwert]	Maximale Hˆhe[Min]	Maximale Hˆhe[Max]	Maximale Hˆhe [1/1]	Maximale Hˆhe[1]	Durchschnittshˆhe[Mittelwert]	Durchschnittshˆhe[Min]	Durchschnittshˆhe[Max]	Durchschnittshˆhe [1/1]	Durchschnittshˆhe[1]	Breite[Mittelwert]	Breite[Min]	Breite[Max]	Breite [1/1]	Breite[1]	Maximale Hˆhe[Mittelwert]	Maximale Hˆhe[Min]	Maximale Hˆhe[Max]	Maximale Hˆhe [1/1]	Maximale Hˆhe[1]	Durchschnittshˆhe[Mittelwert]	Durchschnittshˆhe[Min]	Durchschnittshˆhe[Max]	Durchschnittshˆhe [1/1]	Durchschnittshˆhe[1]	Breite[Mittelwert]	Breite[Min]	Breite[Max]	Breite [1/1]	Breite[1]	Maximale Hˆhe[Mittelwert]	Maximale Hˆhe[Min]	Maximale Hˆhe[Max]	Maximale Hˆhe [1/1]
	Curaprox Hydrosonic Black is White (charcoal-coated)	6	mm	mm	mm	mm	mm	mm	mm	mm	mm	mm	mm	mm	mm	µm	µm	µm	µm	µm	µm	µm	µm	µm	µm	mm	mm	mm	mm	mm	µm	µm	µm	µm	µm	µm	µm	µm	µm	µm	mm	mm	mm	mm	mm	µm	µm	µm	µm
	Curaprox Hydrosonic Black is White (charcoal-coated)	6	2.05361	5.35702	5.35702	5.35702	2.05361	5.35702	5.35702	5.35702	2.98575	2.98575	2.98575	2.98575	2.98575	70.8227	70.8227	70.8227	70.8227	70.8227	33.5692	33.5692	33.5692	33.5692	33.5692	2.9665	2.9665	2.9665	2.9665	2.9665	69.7234	69.7234	69.7234	69.7234	69.7234	32.9574	32.9574	32.9574	32.9574	32.9574	2.9312	2.9312	2.9312	2.9312	2.9312	69.7379	69.7379	69.7379	69.7379
	Curaprox Hydrosonic Black is White (charcoal-coated)	7	L‰nge	L‰nge	L‰nge	L‰nge	L‰nge	L‰nge	L‰nge	L‰nge	Breite[Mittelwert]	Breite[Min]	Breite[Max]	Breite [1/1]	Breite[1]	Maximale Hˆhe[Mittelwert]	Maximale Hˆhe[Min]	Maximale Hˆhe[Max]	Maximale Hˆhe [1/1]	Maximale Hˆhe[1]	Durchschnittshˆhe[Mittelwert]	Durchschnittshˆhe[Min]	Durchschnittshˆhe[Max]	Durchschnittshˆhe [1/1]	Durchschnittshˆhe[1]	Breite[Mittelwert]	Breite[Min]	Breite[Max]	Breite [1/1]	Breite[1]	Maximale Hˆhe[Mittelwert]	Maximale Hˆhe[Min]	Maximale Hˆhe[Max]	Maximale Hˆhe [1/1]	Maximale Hˆhe[1]	Durchschnittshˆhe[Mittelwert]	Durchschnittshˆhe[Min]	Durchschnittshˆhe[Max]	Durchschnittshˆhe [1/1]	Durchschnittshˆhe[1]	Breite[Mittelwert]	Breite[Min]	Breite[Max]	Breite [1/1]	Breite[1]	Maximale Hˆhe[Mittelwert]	Maximale Hˆhe[Min]	Maximale Hˆhe[Max]	Maximale Hˆhe [1/1]
	Curaprox Hydrosonic Black is White (charcoal-coated)	7	mm	mm	mm	mm	mm	mm	mm	mm	mm	mm	mm	mm	mm	µm	µm	µm	µm	µm	µm	µm	µm	µm	µm	mm	mm	mm	mm	mm	µm	µm	µm	µm	µm	µm	µm	µm	µm	µm	mm	mm	mm	mm	mm	µm	µm	µm	µm
	Curaprox Hydrosonic Black is White (charcoal-coated)	7	2.05361	5.36023	5.36023	5.36023	2.05361	5.36023	5.36023	5.36023	2.98736	2.98736	2.98736	2.98736	2.98736	76.4574	76.4574	76.4574	76.4574	76.4574	37.1602	37.1602	37.1602	37.1602	37.1602	2.9681	2.9681	2.9681	2.9681	2.9681	76.8423	76.8423	76.8423	76.8423	76.8423	37.5444	37.5444	37.5444	37.5444	37.5444	2.93281	2.93281	2.93281	2.93281	2.93281	76.8299	76.8299	76.8299	76.8299
	Curaprox Hydrosonic Black is White (charcoal-coated)	8	L‰nge	L‰nge	L‰nge	L‰nge	L‰nge	L‰nge	L‰nge	L‰nge	Breite[Mittelwert]	Breite[Min]	Breite[Max]	Breite [1/1]	Breite[1]	Maximale Hˆhe[Mittelwert]	Maximale Hˆhe[Min]	Maximale Hˆhe[Max]	Maximale Hˆhe [1/1]	Maximale Hˆhe[1]	Durchschnittshˆhe[Mittelwert]	Durchschnittshˆhe[Min]	Durchschnittshˆhe[Max]	Durchschnittshˆhe [1/1]	Durchschnittshˆhe[1]	Breite[Mittelwert]	Breite[Min]	Breite[Max]	Breite [1/1]	Breite[1]	Maximale Hˆhe[Mittelwert]	Maximale Hˆhe[Min]	Maximale Hˆhe[Max]	Maximale Hˆhe [1/1]	Maximale Hˆhe[1]	Durchschnittshˆhe[Mittelwert]	Durchschnittshˆhe[Min]	Durchschnittshˆhe[Max]	Durchschnittshˆhe [1/1]	Durchschnittshˆhe[1]	Breite[Mittelwert]	Breite[Min]	Breite[Max]	Breite [1/1]	Breite[1]	Maximale Hˆhe[Mittelwert]	Maximale Hˆhe[Min]	Maximale Hˆhe[Max]	Maximale Hˆhe [1/1]
	Curaprox Hydrosonic Black is White (charcoal-coated)	8	mm	mm	mm	mm	mm	mm	mm	mm	mm	mm	mm	mm	mm	µm	µm	µm	µm	µm	µm	µm	µm	µm	µm	mm	mm	mm	mm	mm	µm	µm	µm	µm	µm	µm	µm	µm	µm	µm	mm	mm	mm	mm	mm	µm	µm	µm	µm
	Curaprox Hydrosonic Black is White (charcoal-coated)	8	2.05361	5.35702	5.35702	5.35702	2.05361	5.35702	5.35702	5.35702	2.98575	2.98575	2.98575	2.98575	2.98575	68.2076	68.2076	68.2076	68.2076	68.2076	30.419	30.419	30.419	30.419	30.419	2.9665	2.9665	2.9665	2.9665	2.9665	66.9632	66.9632	66.9632	66.9632	66.9632	30.0823	30.0823	30.0823	30.0823	30.0823	2.9312	2.9312	2.9312	2.9312	2.9312	66.8563	66.8563	66.8563	66.8563
[truncated: 32 more columns]
